# Supplementary material for: Evaluating HER2 Scoring Criteria in Endometrial Carcinoma: Gynecologic Versus Gastric Guidelines for Trastuzumab and Trastuzumab-Deruxtecan Selection
Source: Cancers (Basel). 2026 Jun 22;18(12):2009. doi: 10.3390/cancers18122009 (PMC13296546; doi:10.3390/cancers18122009)
Supplement: Supplementary file 1 [file cancers-18-02009-s001.zip]

Archive with 1 entries (1 files):
- cancers-4233331-supplementary.pdf
